# Supplementary material for: Prognostic Factors to Predict ICU Mortality in Patients with Severe ARDS Who Received Early and Prolonged Prone Positioning Therapy
Source: J Clin Med. 2021 May 26;10(11):2323. doi: 10.3390/jcm10112323 (PMC8198972; doi:10.3390/jcm10112323)
Supplement: Supplementary file 1 [file jcm-10-02323-s001.zip]

Archive with 1 entries (1 files):
- jcm-1226632-supplementary.pdf
